# Supplementary material for: A seven-autophagy-related gene signature for predicting the prognosis of differentiated thyroid carcinoma
Source: World J Surg Oncol. 2022 Apr 23;20:129. doi: 10.1186/s12957-022-02590-6 (PMC9034603; doi:10.1186/s12957-022-02590-6)
Supplement: Supplementary file 2 — Additional file 2. [file 12957_2022_2590_MOESM2_ESM.txt]

Table S2. Univariate cox analysis
clinical characteristic	HR	HR.95L	HR.95H	pvalue
age	1.148674035	1.07554854	1.226771262	3.63E-05
gender	0.898254416	0.185501399	4.349622151	0.89393521
T	2.394759386	1.082804658	5.296313117	0.031051726
N	2.120736513	0.529547045	8.493151649	0.288265866
M	2.334973529	0.285333337	19.10783172	0.429140771
stage	2.793871474	1.428594176	5.463915464	0.002679906
riskScore	1.862698961	1.452700892	2.388411433	9.39E-07
