# Supplementary material for: A seven-autophagy-related gene signature for predicting the prognosis of differentiated thyroid carcinoma
Source: World J Surg Oncol. 2022 Apr 23;20:129. doi: 10.1186/s12957-022-02590-6 (PMC9034603; doi:10.1186/s12957-022-02590-6)
Supplement: Supplementary file 3 — Additional file 3. [file 12957_2022_2590_MOESM3_ESM.txt]

Table S3 Multivariate cox analysis
clinical characteristic	HR	HR.95L	HR.95H	pvalue
age	1.1342477787381	1.03086393654477	1.24799983583132	0.00978491771966828
gender	0.448240492726411	0.0396491559817848	5.06743546853609	0.516676654731235
T	2.35942200909886	0.267111049492709	20.8410405619407	0.439935554889769
N	0.186754364214427	0.0177353346989461	1.96653703722927	0.162429324290349
M	0.13427711920048	0.00539529625826348	3.34186370454902	0.220844991392496
stage	1.34874877769104	0.115985456624299	15.6840634875076	0.811106218010806
riskScore	2.14324123251978	1.34585122376833	3.41306891850299	0.00132210794638764
