# Supplementary material for: A seven-autophagy-related gene signature for predicting the prognosis of differentiated thyroid carcinoma
Source: World J Surg Oncol. 2022 Apr 23;20:129. doi: 10.1186/s12957-022-02590-6 (PMC9034603; doi:10.1186/s12957-022-02590-6)
Supplement: Supplementary file 4 — Additional file 4. [file 12957_2022_2590_MOESM4_ESM.txt]

Table S4 Prime sequence of RT-qPCR
CTSB
Forward：ACAACGTGGACATGAGCTACT
Reverse：TCGGTAAACATAACTCTCTGGGG

DNAJB1
Forward：AAGGCATGGACATTGATGACC
Reverse：GGCCAAAGTTCACGTTGGT

ITPR1
Forward：CCACAGACGCAGTGCTACTC
Reverse：GTCCCCAGCAATTTCCTGTTT

CDKN2A
Forward：GGGTTTTCGTGGTTCACATCC
Reverse：CTAGACGCTGGCTCCTCAGTA

HAP1
Forward: CGGTCTATGCCCGACAATTC
Reverse: GTAGGTTAGGACACAGTGCTTC

GAPDH
Forward: CGACCTTTGTCAAGCTCA
Reverse: AGGGGTCTACATGGCAACTG
